# Supplementary material for: JMJ720 regulates flowering time in rice via H3K9 demethylation of Hd1
Source: Plant Biotechnol J. 2025 Jun 15;23(9):3824–37. doi: 10.1111/pbi.70206 (PMC12392927; doi:10.1111/pbi.70206)
Supplement: Supplementary file 2 — Table S1 Primers used in this paper. [file PBI-23-3824-s001.xlsx]

## Sheet: Sheet1
Supplemental Table 1. Primers used in this study.
	Primer name	Primers sequence(5'-3')
For the generation of complemented plants	1300-gDNA-JMJ720-F	TACGAATTCGAGCTCGGTACCGAAAGGAGACGTATCGAGGG
	1300-gDNA-JMJ720-R	TGCCTGCAGGTCGACTCTAGAGCACGAACAATTAGGATTAC
For the generation of overexpress plants	1300-Flag-JMJ720-F	ACGATGATAAGGGCGGTACCATGGCGGCGGAGGAGGTGGAG
	1300-Flag-JMJ720-R	AGGCTACGTAGGATCCGTGTTTTCTTGGGCGACCAC
	1300-Myc-POH1-F	GAGGACTTGAATTCGGTACCAATGTACGGCTCGCCGGTTTC
	1300-Myc-POH1-R	AGGCTACGTAGGATCCGCCAGAGTACTGCTGATGCT
For the generation of mutants	U3-JMJ720-LP	GGCAGCAGATGGCCTCTGTCGAG
	U3-JMJ720-RP	AAACCTCGACAGAGGCCATCTGC
	U6b-Hd1-LP	GTTGTGGTGGCAACGTGTTCGACC
	U6b-Hd1-RP	AAACGGTCGAACACGTTGCCACCA
	U3-POH1-LP	GGCAGCAGATGGCCTCTGTCGAG
	U3-POH1-RP	AAACCTCGACAGAGGCCATCTGC
For the identification of mutants	JMJ720-sequencing-F	GAAGCGGAAGAGTGGTAAGC
	JMJ720-Sequencing-R	CCAAACCGTTCCCAAATAAC
	POH1-Sequencing-F	AGGAGAGAAGGGGATGTACG
	POH1-Sequencing-R	CAAATGATTGAGGAATCCGG
	Hd1-Sequencing-F	GTGACTTTCCCCTCCCTAGCTCC
	Hd1-Sequencing-R	TCTCCTCCTCCTCCTCCTTCG
For RT-qPCR	JMJ720-QRT-F	GTCTTAGCTGGGAGCCGATG
	JMJ720-QRT-R	GCATCTCAGGCCAGTAGGTC
	RFT1-QRT-F	TGACCTAGATTCAAAGTCTAATCCTT
	RFT1-QRT-R	TGCCGGCCATGTCAAATTAATAAC
	Hd3a-QRT-F	GCTCACTATCATCATCCAGCATG
	Hd3a-QRT-R	CCTTGCTCAGCTATTTAATTGCATAA
	Ehd1-QRT-F	ATGGCTTCAAGTGGAGACAC
	Ehd1-QRT-R	ATATTGATGGAGGATGACCG
	Hd2-QRT-F	TCTGGAGGAGTCAAGTGTTCG
	Hd2-QRT-R	TTTCCCTTCTGGCACTTTGG
	Hd4-QRT-F	CATCGCCACGATGATGATGG
	Hd4-QRT-R	GCGGCGGGTAGTCATCGAAC
	Hd5-QRT-F	GCTATGGGCACTTGCTGAGC
	Hd5-QRT-R	TAGACGACATACCCGGCGCT
	Hd1-QRT-F	GGCGTCAGTGCTTACACAGATT
	Hd1-QRT-R	TCCAGCAGGTGTCAGGATTCT
	POH1-QRT-F	CCACCAGATCCGTGACAAGT
	POH1-QRT-R	TGGTGCTGGAACATCATCTG
	ubiquitin-F	ACCACTTCGACCGCCACTACT
	ubiquitin-R	ACGCCTAAGCCTGCTGGTT
For histochemical analysis of GUS expression	JMJ720pro-F	AAAGCAGGCTCAGGGGATATCGAAAGGAGACGTATCGAGGG
	JMJ720pro-R	AGCTGGGTGCAGGGCGATATCGGCGGTGCGGCGATGGTATTG
For subcellular localization entry vector construction	GFP-JMJ720-F	AAAGCAGGCTCAGGGGATATCATGGCGGCGGAGGAGGTGGAG
	GFP-JMJ720-R	AGCTGGGTGCAGGGCGATATCGTGTTTTCTTGGGCGACCAC
For yeast two-hybrid assay	BD-JMJ720-F	ATGGCCATGGAGGCCGAATTCATGGCGGCGGAGGAGGTGGAG
	BD-JMJ720-R	CTAGTTATGCGGCCGCTGCAGGTGTTTTCTTGGGCGACCAC
	AD-POH1-F	GCCATGGAGGCCAGTGAATTCATGTACGGCTCGCCGGTTTC
	AD-POH1-R	ACGATTCATCTGCAGCTCGAGGCCAGAGTACTGCTGATGCT
	AD-Hd1-F	GCCATGGAGGCCAGTGAATTCATGAATTATAATTTTGGTGGCA
	AD-Hd1-R	ACGATTCATCTGCAGCTCGAGGAACCATGGAACAGTACCATA
For Pull down	MBP-POH1-F	GAGGGAAGGATTTCAGAATTCATGTACGGCTCGCCGGTTTC
	MBP-POH1-R	TGCCTGCAGGTCGACTCTAGAGCCAGAGTACTGCTGATGCT
	GST-JMJ720-F	CCGCGTGGATCCCCGGAATTCATGGCGGCGGAGGAGGTGGAG
	GST-JMJ720-R	GTCACGATGCGGCCGCTCGAGGTGTTTTCTTGGGCGACCAC
For Co-IP	GFP-Flag-F	CTCCCCTTGCTCCGTGGATCCATGGTGAGCAAGGGCGAGGAGC
	GFP-Flag-R	GTCGTCCTTGTAGTCAGGCCTCTTGTACAGCTCGTCCATGC
	POH1-GFP-Myc-F	CGCTCTAGAACTAGTGGATCCGGGTTAATTAACGGTGAACAA
	POH1-GFP-Myc-R	AGGCTACGTAGGATCCCTTGTACAGCTCGTCCATGC
For LCI assay	nLUC-POH1-F	ACGGGGGACGAGCTCGGTACCATGTACGGCTCGCCGGTTTC
	nLUC-POH1-R	CGCGTACGAGATCTGGTCGACGCCAGAGTACTGCTGATGCT
	nLUC-Hd1-F	ACGGGGGACGAGCTCGGTACCATGAATTATAATTTTGGTGGCA
	nLUC-Hd1-R	CGCGTACGAGATCTGGTCGACGAACCATGGAACAGTACCATA
	cLUC-JMJ720-F	TACGCGTCCCGGGGCGGTACCATGGCGGCGGAGGAGGTGGAG
	cLUC-JMJ720-F	ACGAAAGCTCTGCAGGTCGACGTGTTTTCTTGGGCGACCAC
	nLUC-GUS-F	ACGGGGGACGAGCTCGGTACCATGTTACGTCCTGTAGAAAC
	nLUC-GUS-R	CGCGTACGAGATCTGGTCGACTTGTTTGCCTCCCTGCTGCG
	cLUC-GUS-F	TACGCGTCCCGGGGC GGTACCATGTTACGTCCTGTAGAAAC
	cLUC-GUS-R	ACGAAAGCTCTGCAG GTCGACTTGTTTGCCTCCCTGCTGCG
For ChIP-qPCR	Hd1-P4-F	ACCAGTCACTGCCTCTACGG
	Hd1-P4-R	TTCCTTGGTAAATTGGCATATTG
	Hd1-P5-F	GCAGGGCTATAATAAGAAACAGATG
	Hd1-P5-R	TGATTTCTCAACTGCTGAAGGA
	Hd1-P6-F	CTGAAGCAGCAAACATCCAA
	Hd1-P6-R	GCTAGGGAGGGGAAAGTCAC
	Hd1-P7-F	AAATTCCACAAGAGCCATGC
	Hd1-P7-R	TCATGAACGAAGTAGCCTTGC
	Hd1-E1-F	CAGCAACAACGGCATGTATT
	Hd1-E1-R	CTGCCGATCTTGGTTGTTTT
	Hd4-P1-F	TGGGCCACTTCTAAGATCAC
	Hd4-P1-R	TGCGCTGGCTGGACTTCACT
	Hd4-P2-F	GCAAGCTGGTGGGATCGAGG
	Hd4-P2-R	TCGACAGAAAACGGGGGTAA
	Hd4-P3-F	GACCAAGCTGGGTTTTCACC
	Hd4-P3-R	TACCGTGGTTGCTCTCATAC
	Hd5-P1-F	TTGCCCTTTGTCCTGCCTTT
	Hd5-P1-R	AAGATGGCATCTGCGAGTGC
	Hd5-P2-F	GCATCAATGCCACTAATGTG
	Hd5-P2-R	TGGCACAGTCCACAGCCTGG
	Hd5-P3-F	ATCATCAGCTAACAAGTGTA
	Hd5-P3-R	GTCACGTTTTAAATAGTGCG
	Ehd1-P1-F	TTACAACCCACCATTAACTG
	Ehd1-P1-R	CCTTTGCTGAGAAATGTTGA
	Ehd1-P2-F	TGCAAATATGCAGGGGTACG
	Ehd1-P2-R	ATCACCTCCATGCATGAGCAA
	RFT1-P3-F	GAACACACCGCGAATTGTAG
	RFT1-P3-R	CTGTAGCTGATCTGGCATGG
	RFT1-P4-F	TCGCCTCTGTAAATGGGGTC
	RFT1-P4-R	CTCTCGCATGGCCCTTTCTA
	RFT1-P5-F	GGGGCCGGCTAGCTATATAAAC
	RFT1-P5-R	AGCCAAACAGTGACAGGGAT
	RFT1-P6-F	GGATTGAACGGCAGGAGA
	RFT1-P6-R	GCTAACCCACTAACTTATGAA
	RFT1-P7-F	ATCCTCTTGTGGTTGGCAGG
	RFT1-P7-R	TTGGAGACGATCCTTGCACC
	RFT1-P8-F	AATGACATGAGGACGTTCTACAC
	RFT1-P8-R	ATTAAATAACTTCTGGTGGGTCT
	Hd3a-P1-F	CGCCGACATAGAAAGGAAAG
	Hd3a-P1-R	CTGTCTGCAATTCTGCGTTG
	Hd3a-P2-F	TGATCAAGCATATATTCAAAGTCAAC
	Hd3a-P2-R	CCGGTCAACTAACGGAAAAG
	Hd3a-P3-F	TTTCCAACGTTAGCATCCAC
	Hd3a-P3-R	TTTATACCATTTCCGTACCGTTAG
	Hd3a-P4-F	CCTACAGATTGGAGGCAGCA
	Hd3a-P4-R	TGAAGTGAGGAGAGATGGGA
	Hd3a-P5-F	ATGCAGTACACTGACCGAGC
	Hd3a-P5-R	GAGAGTGAGATGGCCGCTTT
	Hd3a-P6-F	TTGTGGTTGGTAGGGTTG
	Hd3a-P6-R	AAGGGTGTAGAATGTCCTCATG
